# Supplementary material for: Comparative Genomics Analysis of Lactobacillus ruminis from Different Niches
Source: Genes (Basel). 2020 Jan 8;11(1):70. doi: 10.3390/genes11010070 (PMC7016997; doi:10.3390/genes11010070)
Supplement: Supplementary file 1 [file genes-11-00070-s001.zip]

Archive with 6 entries (5 files):
- Supplementary Files/Figure S1.tif
- Supplementary Files/Table S1.xlsx
- Supplementary Files/Table S2.xlsx
- Supplementary Files/Table S3.xlsx
- Supplementary Files/Table S4.xlsx
- Supplementary Files/
