# Supplementary material for: Comparative Genomics Analysis of Lactobacillus ruminis from Different Niches
Source: Genes (Basel). 2020 Jan 8;11(1):70. doi: 10.3390/genes11010070 (PMC7016997; doi:10.3390/genes11010070)
Supplement: Supplementary file 1 [file genes-11-00070-s001.zip › Supplementary Files/Table S1.xlsx]

## Sheet: Sheet1
Strains	Location	Host	Size (Mb)	Gene	tRNA	GC%	Ctg N50(bp)	Scaf N50(bp)	Total Ctg No.	Largest Ctg Len(bp)	Accession No.	Reference
FAHBZ1M8	Bozhou	Human	2.15	2295	36	43.6	35524	44053	156	108973	PRJNA580432	This work
FAHBZ5M8	Bozhou	Human	2.18	2472	36	43.47	38913	54355	130	207481	PRJNA580432	This work
FAHBZ11M1	Bozhou	Human	2.18	2353	41	43.83	106065	126897	57	210041	PRJNA580432	This work
FAHBZ17M1	Bozhou	Human	2.2	2350	44	43.62	132804	132804	73	252532	PRJNA580432	This work
FAHBZ18M4	Bozhou	Human	2.12	2231	48	43.63	102706	115933	64	219043	PRJNA580432	This work
FAHBZ22L1	Bozhou	Human	2.14	2296	51	43.74	53604	59263	107	119645	PRJNA580432	This work
FAHBZ34M1	Bozhou	Human	2.17	2327	40	43.87	93207	106438	62	266076	PRJNA580432	This work
FAHBZ44M1	Bozhou	Human	2.16	2405	45	43.76	110480	128256	63	180116	PRJNA580432	This work
FAHBZ53M1	Bozhou	Human	2.35	2486	39	43.66	62032	72582	96	172842	PRJNA580432	This work
FAHBZ56M1	Bozhou	Human	2.15	2310	50	43.62	40022	46739	119	103013	PRJNA580432	This work
FAHBZ57M1	Bozhou	Human	2.17	2369	51	43.84	67669	68862	94	138689	PRJNA580432	This work
FGSYC14L1	Yongchang	Human	2.12	2242	46	43.76	39423	44440	134	203903	PRJNA580432	This work
FGSYC25L1	Yongchang	Human	2.15	2269	41	43.63	39195	48429	122	205357	PRJNA580432	This work
FGSYC34L1	Yongchang	Human	2.09	2273	34	43.65	30799	43251	146	106936	PRJNA580432	This work
FGSYC55L1	Yongchang	Human	2.08	2157	43	43.62	48805	50203	99	114861	PRJNA580432	This work
FGSYC56L1	Yongchang	Human	2.08	2165	54	43.63	49317	52248	107	114824	PRJNA580432	This work
FGSYC59L3	Yongchang	Human	2.1	2263	43	43.78	36225	53062	151	121681	PRJNA580432	This work
FGSYC70L1	Yongchang	Human	2.14	2344	45	43.59	129749	149018	48	279459	PRJNA580432	This work
FGSYC87L4	Yongchang	Human	2.09	2145	52	43.94	56205	89382	93	165548	PRJNA580432	This work
FGSYC90L1	Yongchang	Human	2.17	2316	48	43.72	48851	49927	119	180201	PRJNA580432	This work
FGSZY14L1	Zhangye	Human	2.14	2421	32	43.4	31435	41406	153	124330	PRJNA580432	This work
FGSZY39L2	Zhangye	Human	2.12	2365	47	43.7	50695	56603	123	161292	PRJNA580432	This work
FGSZY49L1	Zhangye	Human	2.1	2218	47	43.61	48865	56473	128	211547	PRJNA580432	This work
FHNFQ7L4	Fengqiu	Human	2.26	2483	35	43.69	127977	127977	54	312466	PRJNA580432	This work
FHNFQ11L6	Fengqiu	Human	2.25	2405	49	43.54	43958	44634	127	130505	PRJNA580432	This work
FHNFQ26L1	Fengqiu	Human	2.17	2298	49	43.73	67348	98899	74	182282	PRJNA580432	This work
FHNFQ27L1	Fengqiu	Human	2.21	2315	48	43.72	84423	102277	70	179012	PRJNA580432	This work
FHNFQ28L2	Fengqiu	Human	2.17	2300	47	43.73	76125	98853	71	192336	PRJNA580432	This work
FHNFQ30L1	Fengqiu	Human	2.23	2415	42	43.93	75756	107694	88	192114	PRJNA580432	This work
FHNFQ35L2	Fengqiu	Human	2.21	2420	43	43.68	71707	95617	81	165309	PRJNA580432	This work
FHNFQ39L1	Fengqiu	Human	2.22	2261	46	43.69	68644	95633	73	172226	PRJNA580432	This work
FHNFQ43L1	Fengqiu	Human	2.14	2272	49	43.58	37682	40997	132	125081	PRJNA580432	This work
FHNFQ44L2	Fengqiu	Human	2.22	2257	55	43.7	91247	91247	77	166436	PRJNA580432	This work
FHNFQ56L6	Fengqiu	Human	2.1	2294	54	43.78	99110	109351	56	149359	PRJNA580432	This work
FHNXY1L2	Xiayi	Human	2.13	2248	49	43.6	29566	46995	125	130596	PRJNA580432	This work
FHNXY9L3	Xiayi	Human	2.26	2392	48	43.72	78256	80480	85	143711	PRJNA580432	This work
FHNXY20L6	Xiayi	Human	2.21	2328	50	43.78	74466	96978	116	242991	PRJNA580432	This work
FHNXY31L1	Xiayi	Human	2.14	2204	49	43.68	138864	148565	51	261978	PRJNA580432	This work
FHNXY32L2	Xiayi	Human	2.25	2486	39	43.65	56587	70766	98	151604	PRJNA580432	This work
FHNXY33L3	Xiayi	Human	2.13	2316	47	43.81	90859	125994	59	278120	PRJNA580432	This work
FHNXY36L2	Xiayi	Human	2.18	2353	44	43.73	107547	128906	78	327760	PRJNA580432	This work
FHNXY38L2	Xiayi	Human	2.21	2347	38	43.78	67691	97162	107	202942	PRJNA580432	This work
FHNXY42L4	Xiayi	Human	2.19	2380	38	43.78	108399	110214	60	156655	PRJNA580432	This work
FHNXY44L3	Xiayi	Human	2.15	2274	36	43.74	44897	55335	101	129219	PRJNA580432	This work
FHNXY54L6	Xiayi	Human	2.29	2511	39	43.66	73750	107439	71	175627	PRJNA580432	This work
FHNXY55L1	Xiayi	Human	2.2	2333	49	43.78	73758	93836	110	205233	PRJNA580432	This work
FJXPY8L1	Poyang	Human	2.26	2564	31	43.71	60501	77402	86	195820	PRJNA580432	This work
FJXPY9L1	Poyang	Human	2.26	2566	42	43.71	67731	67731	102	195816	PRJNA580432	This work
FJXPY22L2	Poyang	Human	2.15	2364	40	43.8	83630	113926	65	185827	PRJNA580432	This work
FJXPY23L1	Poyang	Human	2.15	2320	52	43.8	77242	125875	64	277616	PRJNA580432	This work
FQHXN51L6	Xining	Human	2.31	2558	49	43.44	38844	47300	171	173245	PRJNA580432	This work
FQHXN53L1	Xining	Human	2.05	2202	40	43.77	56802	57204	109	186218	PRJNA580432	This work
FQHXN59L1	Xining	Human	2.26	2425	49	43.56	49452	51619	133	130319	PRJNA580432	This work
FXJCJ31L1	Changji	Human	2.2	2427	41	43.61	48535	52218	116	137085	PRJNA580432	This work
FXJKS20L3	Kashi	Human	2.21	2330	51	43.87	193451	206080	63	248719	PRJNA580432	This work
FXJSW14L5	Shawan	Human	2.2	2352	41	43.62	38907	46457	128	130617	PRJNA580432	This work
FXJSW17L1	Shawan	Human	2.35	2624	41	43.48	55627	68058	116	136688	PRJNA580432	This work
FXJSW19L1	Shawan	Human	2.1	2243	38	43.8	37111	45022	117	130471	PRJNA580432	This work
FXJSW22L1	Shawan	Human	2.17	2373	40	43.6	50013	65205	101	147715	PRJNA580432	This work
FXJWS23L1	Wusu	Human	2.1	2276	29	43.57	29814	36970	128	93314	PRJNA580432	This work
FXJWS27L3	Wusu	Human	2.24	2391	54	43.62	49998	52251	114	130617	PRJNA580432	This work
FXJWS43L1	Wusu	Human	2.15	2320	45	43.69	34805	41199	135	116335	PRJNA580432	This work
FXJWS49L1	Wusu	Human	2.11	2294	47	43.88	32548	37945	127	113939	PRJNA580432	This work
FYNLJ19L1	Lijiang	Human	2.13	2332	50	43.75	34342	42056	119	135644	PRJNA580432	This work
M1DZ01L1	Dazi	Human	2.13	2165	54	43.71	47025	53241	111	113139	PRJNA580432	This work
M1DZ02L1	Dazi	Human	2.12	2320	41	43.7	53220	54239	100	137914	PRJNA580432	This work
M1DZ03L1	Dazi	Human	2.12	2313	36	43.69	53275	54226	98	137922	PRJNA580432	This work
M1DZ04L3	Dazi	Human	2.19	2239	41	43.71	40015	46386	165	114372	PRJNA580432	This work
M1DZ05L3	Dazi	Human	2.19	2264	49	43.71	42019	48026	161	114613	PRJNA580432	This work
M1DZ06L1	Dazi	Human	2.13	2177	36	43.7	59745	61588	112	153480	PRJNA580432	This work
M1DZ07L2	Dazi	Human	2.1	2289	34	43.84	39490	48368	141	111254	PRJNA580432	This work
M1DZ09L5	Dazi	Human	2.21	2385	36	43.5	39252	50962	149	152496	PRJNA580432	This work
M2CF07L3	Ruo’Ergai	Human	2.37	2550	39	43.41	40481	53457	166	111192	PRJNA580432	This work
M2CF08L1	Ruo‘Ergai	Human	2.13	2269	39	43.63	49153	50573	125	149243	PRJNA580432	This work
ATCC 25644	-	Human	2.11	2166	57	43.7	-		-	-	PRJNA31499	[40]
S23	-	Human	1.91	1991	24	43.7	-		-	-	PRJNA219503	[1]
SPM0211	Korea	Human	2.17	2391	58	43.7	-		-	-	PRJNA67675	[43]
bz_0080	-	Human	2.13	2181	53	43.8	-		-	-	PRJNA496358	[43]
ICIS-540	-	Human	2.4	2847	80	42.7	-		-	-	PRJNA529347	Unpublished
TF10-9AT	-	Human	2.17	2272	61	43.9	-		-	-	PRJNA482748	Unpublished
FYNLJ31L4	Lijiang	Bovine	1.94	2112	34	43.34	31372	39546	130	128789	PRJNA580432	This work
ATCC 27782	Ireland	Bovine	2.07	2136	67	43.5	-		-	-	PRJNA70721	[40]
DSM 20403	-	Bovine	2.04	2028	62	43.3	-		-	-	PRJEB17328	[41]
FHNXY68L1	Xiayi	Dog	2.14	2211	51	43.68	132486	139619	47	263841	PRJNA580432	This work
FSCPS79L2	Pengshan	Dog	2.15	2335	48	43.7	83309	83309	83	190548	PRJNA580432	This work
DPC 6832	Ireland	Horse	1.94	1650	-	43.1	-		-	-	PRJNA219505	[1]
M124R01L32	Dazi	Milk	2.19	2450	49	43.71	54628	64127	126	224595	PRJNA580432	This work
FYNLJ94L3	Lijiang	Porcine	2.03	2202	42	43.34	47875	52507	128	197124	PRJNA580432	This work
FYNLJ99L1	Lijiang	Porcine	2.04	2205	40	43.28	46480	47871	123	198681	PRJNA580432	This work
FYNLJ111L2	Lijiang	Porcine	2.01	2121	35	43.33	35611	47145	119	111909	PRJNA580432	This work
DPC 6830	Ireland	Porcine	2.04	1962	-	43.3	-		-	-	PRJNA239217	[1]
