# Supplementary material for: Comparative Genomics Analysis of Lactobacillus ruminis from Different Niches
Source: Genes (Basel). 2020 Jan 8;11(1):70. doi: 10.3390/genes11010070 (PMC7016997; doi:10.3390/genes11010070)
Supplement: Supplementary file 1 [file genes-11-00070-s001.zip › Supplementary Files/Table S2.xlsx]

## Sheet: Sheet1
Strain	Clade	Sactipeptides (class I)	Plantaricin 423 (class II)	Coagulin A (class II)	Leucocin A(class II)	Hiracin JM79(class II)
ATCC25644	cluster A	-	+	-	-	-
ATCC27782	cluster D	-	-	+	-	-
bz_0080	cluster C	-	+	+	-	-
DPC6830	cluster E	+	-	-	-	-
DSM20403	cluster D	-	-	+	-	-
FAHBZ11M1	cluster C	-	+	+	-	-
FAHBZ17M1	cluster C	-	+	-	-	-
FAHBZ1M8	cluster A	-	-	+	+	-
FAHBZ34M1	cluster C	-	+	+	-	-
FAHBZ44M1	cluster C	-	+	-	-	-
FAHBZ53M1	cluster C	-	+	-	-	-
FAHBZ56M1	cluster A	-	-	-	-	+
FAHBZ57M1	cluster B	-	+	-	-	-
FAHBZ5M8	cluster A	-	-	-	+	-
FGSYC14L1	cluster B	-	+	-	-	-
FGSYC25L1	cluster B	+	-	-	-	-
FGSYC70L1	cluster C	-	+	-	-	-
FGSZY14L1	cluster B	-	+	-	-	-
FGSZY49L1	cluster A	-	+	-	-	-
FHNFQ11L6	cluster B	+	-	-	-	-
FHNFQ35L2	cluster C	-	+	-	-	-
FHNFQ39L1	cluster C	-	+	-	-	-
FHNFQ43L1	cluster A	-	-	+	+	-
FHNFQ44L2	cluster C	-	+	-	-	-
FHNFQ56L6	cluster C	-	+	-	-	-
FHNXY20L6	cluster C	-	+	-	-	-
FHNXY38L2	cluster C	-	+	-	-	-
FHNXY42L4	cluster C	-	+	-	-	-
FHNXY55L1	cluster C	-	+	-	-	-
FHNXY9L3	cluster C	+	+	-	-	-
FJXPY8L1	cluster C	+	+	-	-	-
FJXPY9L1	cluster C	-	+	-	-	-
FQHXN59L1	cluster B	-	+	-	-	-
FSCPS79L2	cluster C	+	+	-	-	-
FXJSW19L1	cluster A	-	-	+	-	-
FXJWS23L1	cluster A	-	+	-	-	-
FXJWS43L1	cluster A	-	-	+	-	-
FXJWS49L1	cluster A	+	-	-	-	-
FYNLJ31L4	cluster D	-	-	+	-	-
FYNLJ94L3	cluster E	-	-	+	-	-
FYNLJ99L1	cluster E	-	-	+	-	-
ICIS-540	cluster A	-	+	-	-	-
M124R01L32	cluster B	-	-	-	+	-
M1DZ04L3	cluster B	+	-	-	-	-
M1DZ05L3	cluster B	+	-	-	-	-
M1DZ07L2	cluster B	+	-	-	-	-
M1DZ09L5	cluster B	+	-	+	-	-
M2CF07L3	cluster B	+	-	-	-	-
S23	cluster A	+	-	-	-	-
SPM0211	cluster B	-	+	-	-	-
TF10-9AT	cluster C	-	+	-	-	-
