# Supplementary material for: Comparative Genomics Analysis of Lactobacillus ruminis from Different Niches
Source: Genes (Basel). 2020 Jan 8;11(1):70. doi: 10.3390/genes11010070 (PMC7016997; doi:10.3390/genes11010070)
Supplement: Supplementary file 1 [file genes-11-00070-s001.zip › Supplementary Files/Table S3.xlsx]

## Sheet: Sheet1
Strain	Array	Subtype	Repeat Sequence(Consensus)	Repeat Mumber	Repeat Size	Spacer Number
ATCC25644	1	Type IIA	GTTTCAGCTGGATGTCATATCAATGATGTTATGAAC	24	36	25
ATCC27782	1	Type IIIA	GATAATTACCTATCTCCGAGTGAAGGAGACGAAAAC	13	36	14
DPC6830	1	Type IIIA	GATCATTACCTATCTCCGAGTTAAGGAGACGAAAAC	10	36	11
DPC6832	1	Type IB	GTTTTTATCTAACTGATGAGGAATGTAAAT	36	30	37
FAHBZ11M1	1	Type IIIA	GATTATTACCTATCTCCGAGTTAAGGAGACGAAAAC	16	36	17
FAHBZ17M1	1	Type IIA	GTTTCAGCTGGATGTCATATCAATGATGTTATGAACA	17	37	18
FAHBZ18M4	2	Type IIIA	GATTATTACCTATCTCCGAGTTAAGGAGACGAAAAC	22	36	23
		Type IIA	GTTTCAGCTGGATGTCATATCAATGATGTTATGAAC	14	36	15
FAHBZ22L1	1	Type IIA	GTTTCAGCTGGATGTCATATCAATGATGTTATGAAC	32	36	33
FAHBZ34M1	1	Type IIIA	GATTATTACCTATCTCCGAGTTAAGGAGACGAAAAC	19	36	20
FAHBZ53M1	1	Type IE	GTGTTCCCCGTGTATGCGGGGGTGATCC	20	28	21
FAHBZ56M1	1	Type IIA	GTTTCAGCTGGATGTCATATCAATGATGTTATGAAC	38	36	39
FAHBZ57M1	1	Type IIA	GTTTCAGCTGGATGTCATATCAATGATGTTATGAAC	32	36	33
FGSYC25L1	1	Type IIIA	GGATCATTACCTATCTCCGAGTGAAGGAGACGAAAAC	3	37	4
FGSYC55L1	1	Type IIA	GTTTCAGCTGGATGTCATATCAATGATGTTATGAAC	29	36	30
FGSYC56L1	1	Type IIA	GTTTCAGCTGGATGTCATATCAATGATGTTATGAAC	38	36	39
FGSYC87L4	1	Type IIA	GTTTCAGCTGGATGTCATATCAATGATGTTATGAAC	24	36	25
FGSYC70L1	1	Type IIA	GTTTCAGCTGGATGTCATATCAATGATGTTATGAAT	16	36	17
FGSYC90L1	1	Type IIA	GTTTCAGCTGGATGTCATATCAATGATGTTATGAAC	37	36	38
FGSZY49L1	1	Type IIA	GTTTCAGCTGGATGTCATATCAATGATGTTATGAAC	65	36	66
FHNFQ7L4	1	Type IIA	GTTTCAGCTGGATGTCATATCAATGATGTTATGAAC	33	36	34
FHNFQ11L6	2	Type IIIA	GATCATTACCTATCTCCGAGTTAAGGAGACGAAAAC	3	36	4
		Type IIA	GTTTCAGCTGGATGTCATATCAATGATGTTATGAAC	13	36	14
FHNFQ26L1	2	Type IIA	GTTTCAGCTGGATGTCATATCAATGATGTTATGAAC	23	36	24
		Type IIIA	GATTATTACCTATCTCCGAGTTAAGGAGACGAAAAC	34	36	35
FHNFQ27L1	2	Type IIIA	GATTATTACCTATCTCCGAGTTAAGGAGACGAAAAC	29	36	30
		Type IIA	GTTTCAGCTGGATGTCATATCAATGATGTTATGAAC	23	36	24
FHNFQ28L2	2	Type IIIA	GATTATTACCTATCTCCGAGTTAAGGAGACGAAAAC	29	36	30
		Type IIA	GTTTCAGCTGGATGTCATATCAATGATGTTATGAAC	23	36	24
FHNFQ30L1	2	Type IIA	GTTTCAGCTGGATGTCATATCAATGATGTTATGAAG	24	36	25
		Type IIIA	GATTATTACCTATCTCCGAGTTAAGGAGACGAAAAC	14	36	15
FHNFQ35L2	1	Type IE	GTGTTCCCCGTGTATGCGGGGGTGATCCT	21	29	22
FHNXY9L3	1	Type IC	GTCGCCCTCTGTATAGGGGGCGTGAGTTGAAAT	14	33	15
FHNXY20L6	1	Type IIA	GTTTCAGCTGGATGTCATATCAATGATGTTATGAAC	5	36	6
FHNXY31L1	1	Type IIA	GTTTCAGCTGGATGTCATATCAATGATGTTATGAAC	4	36	5
FHNXY33L3	2	Type IIA	GTTTCAGCTGGATGTCATATCAATGATGTTATGAAC	19	36	20
		Type IIIA	GATTATTACCTATCTCCGAGTTAAGGAGACGAAAAC	30	36	31
FHNXY36L2	2	Type IIA	GTTTCAGCTGGATGTCATATCAATGATGTTATGAAC	29	36	30
		Type IIIA	GATTATTACCTATCTCCGAGTTAAGGAGACGAAAAC	38	36	39
FHNXY38L2	1	Type IIA	GTTTCAGCTGGATGTCATATCAATGATGTTATGAAC	30	36	31
FHNXY44L3	1	Type IIIA	GATTATTACCTATCTCCGAGTTAAGGAGACGAAAAC	31	36	32
FHNXY55L1	1	Type IIA	GTTTCAGCTGGATGTCATATCAATGATGTTATGAAC	33	36	34
FHNXY68L1	1	Type IIA	GTTTCAGCTGGATGTCATATCAATGATGTTATGAAC	4	36	5
FJXPY8L1	1	Type IC	GTCGCCCTCTGTATAGGGGGCGTGAGTTGAAAT	17	33	18
FJXPY9L1	1	Type IC	GTCGCCCTCTGTATAGGGGGCGTGAGTTGAAAT	14	33	15
FJXPY22L2	2	Type IIA	GTTTCAGCTGGATGTCATATCAATGATGTTATGAAC	12	36	13
		Type IIIA	GATTATTACCTATCTCCGAGTTAAGGAGACGAAAAC	20	36	21
FJXPY23L1	2	Type IIA	GTTTCAGCTGGATGTCATATCAATGATGTTATGAAC	22	36	23
		Type IIIA	GATTATTACCTATCTCCGAGTTAAGGAGACGAAAAC	22	36	23
FQHXN51L6	1	Type IIA	GTTTCAGCTGGATGTCATATCAATGATGTTATGAAC	28	36	29
FQHXN59L1	1	Type IIA	GTTTCAGCTGGATGTCATATCAATGATGTTATGAAC	17	36	18
FXJKS20L3	1	Type IIA	GTTTCAGCTGGATGTCATATCAATGATGTTATGAAC	36	36	37
FYNLJ94L3	1	Type IE	GTGTTCCCCGTGCATACGGGGGTGATCCT	26	29	27
FYNLJ99L1	1	Type IE	GTGTTCCCCGTGCATACGGGGGTGATCCT	29	29	30
ICIS_540	1	Type IC	GTCGCCCTCTGTATAGGGGGCGTGAGTTGAAAT	5	33	6
M1DZ04L3	1	Type IIA	GTTTCAGCTGGATGTCATATCAATGATGTTATGAAC	25	36	26
M1DZ07L2	1	Type IC	GTCGCCCTCTGTATAGGGGGCGTGAGTTGAAAT	27	33	28
M2CF08L1	1	Type IIA	GTTTCAGCTGGATGTCATATCAATGATGTTATGAAC	17	36	18
TF10_9AT	1	Type IC	GTCGCCCTCTGTATAGGGGGCGTGAGTTGAAATA	16	34	17
