# Supplementary material for: Comparative Genomics Analysis of Lactobacillus ruminis from Different Niches
Source: Genes (Basel). 2020 Jan 8;11(1):70. doi: 10.3390/genes11010070 (PMC7016997; doi:10.3390/genes11010070)
Supplement: Supplementary file 1 [file genes-11-00070-s001.zip › Supplementary Files/Table S4.xlsx]

## Sheet: Sheet1
Strain	Region	Region Length	Completeness	Total Proteins	Region Position	GC %	Most Common Phage	Specific keywords
FAHBZ1M8	1	11.1Kb	incomplete	26	8246-19348	0.3628	-	head,capsid
FAHBZ5M8	1	9.9Kb	questionable	25	10091-20086	0.3645	-	head,capsid
	2	31.1Kb	incomplete	43	95-31245	0.4517	-	lysin,head,integrase
	3	23Kb	incomplete	13	933-24005	0.404	-	head,integrase
FAHBZ11M1	1	22Kb	questionable	26	118300-140318	0.4476	-	lysin,tail,portal,terminase
	2	19.2Kb	incomplete	32	140757-160046	0.4157	-	integrase
	3	11Kb	questionable	32	292-11297	0.3641	-	capsid,head
FAHBZ17M1	1	35.4Kb	questionable	56	124558-160011	0.4376	-	lysin,head,integrase,capsid
	2	10.7Kb	questionable	31	8100-18842	0.3653	-	head,capsid
	3	4.2Kb	incomplete	16	162-4394	0.4155	-	head,lysin
FAHBZ18M4	1	2.2Kb	incomplete	10	148023-150240	0.4148	-	tail,lysin
	2	10.4Kb	incomplete	8	65562-76040	0.4461	-	NA
	3	7.6Kb	incomplete	12	80743-88428	0.4415	-	protease,transposase
FAHBZ22L1	1	6.9Kb	incomplete	16	1-6933	0.3659	-	head
	2	28.1Kb	questionable	36	405-28597	0.4584	-	lysin,tail,head,portal,terminase
FAHBZ34M1	1	17.3Kb	incomplete	19	1323-18675	0.4624	-	head
	2	18.1Kb	incomplete	17	14807-32989	0.4343	-	head,integrase
	3	11Kb	questionable	32	292-11297	0.364	-	capsid,head
FAHBZ57M1	1	6.9Kb	incomplete	16	111904-118836	0.3659	-	head
	2	41.5Kb	intact	68	22043-63621	0.4518	PHAGE_Lactob_Sha1_NC_019489(13)	integrase,head,terminase,portal,protease,tail,lysin
	3	33.1Kb	intact	39	429-33555	0.4634	PHAGE_Lactob_PLE3_NC_031125(8)	lysin,tail,head,portal,terminase
FGSYC59L3	1	13.7Kb	incomplete	26	4190-17940	0.4312	-	integrase
FGSYC87L4	1	40.6Kb	intact	40	63854-104480	0.4337	PHAGE_Lactob_Sha1_NC_019489(12)	integrase,terminase,portal,head,tail,lysin
	2	20.2Kb	incomplete	23	60007-80230	0.4138	-	integrase,head
	3	6.9Kb	incomplete	18	3-6932	0.3655	-	head
	4	26.5Kb	incomplete	37	1012-27556	0.4657	-	head,lysin
FGSYC90L1	1	25.8Kb	intact	36	104-25944	0.4664	PHAGE_Lactob_Sha1_NC_019489(11)	tail,lysin,head,portal,terminase,integrase
	2	6.9Kb	incomplete	16	2-6931	0.3657	-	head
	3	21.1Kb	incomplete	27	98-21237	0.447	-	head
FAHBZ44M1	1	3.6Kb	incomplete	15	162-3788	0.4257	-	lysin,tail
	2	8.7Kb	incomplete	10	100054-108777	0.4478	-	tail,transposase,protease
	3	11Kb	questionable	31	9021-20026	0.3641	-	head,capsid
FAHBZ53M1	1	11.1Kb	questionable	29	9064-20240	0.3626	-	head,capsid
FAHBZ56M1	1	25.9Kb	questionable	32	1300-27276	0.4617	-	lysin,tail,head,portal,terminase
	2	19.6Kb	questionable	22	5771-25405	0.4217	-	tail,capsid,terminase
	3	3.7Kb	incomplete	10	14435-18224	0.3858	-	tail,transposase
FGSYC14L1	1	26.9Kb	questionable	41	321-27300	0.416	-	integrase,head,terminase,capsid,tail
FGSYC25L1	1	3.7Kb	incomplete	13	1083-4868	0.3854	-	transposase,tail
FGSYC34L1	1	16.7Kb	incomplete	8	3329-20094	0.4363	-	integrase,terminase,capsid
	2	3.6Kb	incomplete	10	646-4285	0.3783	-	transposase,tail
FGSYC55L1	1	10.8Kb	incomplete	8	65605-76404	0.4435	-	transposase
	2	7.7Kb	incomplete	8	6944-14670	0.4175	-	NA
	3	6.1Kb	incomplete	11	10140-16297	0.3865	-	NA
FGSYC56L1	1	4.4Kb	incomplete	16	14463-18880	0.3988	-	tail,transposase
FGSYC70L1	1	23.3Kb	questionable	28	97668-121028	0.4346	-	integrase,recombinase,head,capsid,portal
FGSZY14L1	1	7.7Kb	incomplete	20	33980-41725	0.3688	-	capsid
	2	16.1Kb	incomplete	19	1013-17211	0.4569	-	integrase,terminase,portal
	3	17.4Kb	incomplete	19	432-17901	0.4673	-	lysin,tail,head
FGSZY39L2	1	7.7Kb	incomplete	9	48140-55931	0.4172	-	transposase
	2	34.8Kb	incomplete	11	25603-60463	0.435	-	integrase
	3	9.4Kb	incomplete	11	46720-56209	0.4385	-	NA
	4	10.4Kb	incomplete	7	3781-14258	0.4462	-	NA
FGSZY49L1	1	3.7Kb	incomplete	12	94907-98696	0.3858	-	tail,transposase
FHNFQ7L4	1	28.2Kb	incomplete	39	809-29009	0.4558	-	integrase,head
FHNFQ11L6	1	20.7Kb	incomplete	21	33839-54595	0.4147	-	integrase,head
	2	20.8Kb	intact	22	3549-24426	0.4724	PHAGE_Lactob_LfeSau_NC_029068(8)	lysin,tail,head,portal,terminase
	3	18.5Kb	intact	22	1-18588	0.4454	PHAGE_Lactob_Sha1_NC_019489(11)	terminase,portal,head,tail
	4	18Kb	intact	20	1-18098	0.414	PHAGE_Lactob_phig1e_NC_004305(12)	terminase,capsid,tail,lysin
	5	7.6Kb	incomplete	10	207-7825	0.4319	-	transposase,head
FHNFQ26L1	1	6Kb	incomplete	16	175281-181376	0.3906	-	tail,lysin,head,integrase
	2	26.3Kb	intact	38	221-26562	0.469	PHAGE_Lactob_Sha1_NC_019489(11)	lysin,tail,head,portal,terminase
	3	7.7Kb	questionable	23	292-8033	0.3649	-	capsid,head
FHNFQ27L1	1	6Kb	incomplete	16	245557-251652	0.3906	-	tail,lysin,head,integrase
	2	26.3Kb	intact	38	117-26496	0.469	PHAGE_Lactob_Sha1_NC_019489(11)	lysin,tail,head,portal,terminase
FHNFQ28L2	1	6Kb	incomplete	16	201006-207101	0.3906	-	tail,lysin,head,integrase
	2	26.3Kb	intact	38	221-26600	0.469	PHAGE_Lactob_Sha1_NC_019489(11)	lysin,tail,head,portal,terminase
	3	7.7Kb	incomplete	22	292-8041	0.365	-	capsid,head
FHNFQ30L1	1	6Kb	incomplete	10	220043-226052	0.3496	-	integrase,head
	2	32.4Kb	intact	38	81123-113526	0.5134	PHAGE_Lister_B054_NC_009813(12)	lysin,tail,capsid,head,portal,terminase
	3	18.8Kb	intact	23	48508-67394	0.4641	PHAGE_Lactob_Sha1_NC_019489(11)	lysin,tail,head,protease,portal,terminase
	4	27.6Kb	intact	37	2129-29772	0.4283	PHAGE_Lactob_PLE3_NC_031125(9)	tail,head,capsid,portal,terminase
	5	5.2Kb	incomplete	9	154-5400	0.3715	-	integrase,head
FHNFQ35L2	1	13.6Kb	questionable	35	80038-93660	0.3623	-	capsid,head
FHNFQ39L1	1	11.1Kb	questionable	29	9064-20240	0.3626	-	head,capsid
FHNFQ43L1	1	29.2Kb	incomplete	41	565-29769	0.4505	-	head
FHNFQ44L2	1	11.1Kb	incomplete	30	290-11466	0.3626	-	capsid,head
FHNFQ56L6	1	21.8Kb	intact	40	292-22186	0.3555	PHAGE_Lactob_LfeSau_NC_029068(3)	capsid,head,integrase
	2	4.1Kb	incomplete	16	75-4260	0.4133	-	lysin,head
FHNXY1L2	1	9.4Kb	incomplete	10	8761-18222	0.4368	-	NA
	2	7.7Kb	incomplete	8	30498-38261	0.4168	-	transposase
FHNXY9L3	1	58.8Kb	intact	45	126439-185318	0.4506	PHAGE_Lactob_iLp1308_NC_028911(9)	integrase,terminase,portal,head,tail,lysin
	2	32.4Kb	questionable	45	90-32570	0.4438	-	integrase,head,lysin
	3	7.9Kb	questionable	19	8556-16539	0.3689	-	head,capsid
FHNXY20L6	1	22.2Kb	incomplete	30	181773-203975	0.4537	-	head,tail,transposase,lysin
	2	12.4Kb	incomplete	18	206376-218776	0.4326	-	head,integrase
	3	12.4Kb	questionable	35	82417-94829	0.3617	-	capsid,head
FHNXY31L1	1	20.2Kb	incomplete	23	59935-80157	0.414	-	integrase,head
	2	33Kb	intact	27	76004-109071	0.4515	PHAGE_Lactob_Sha1_NC_019489(11)	integrase,terminase,portal,head,tail
	3	10.9Kb	questionable	31	131-11074	0.3629	-	capsid,head
FHNXY32L2	1	38.2Kb	intact	47	95545-133785	0.4235	PHAGE_Lactob_phig1e_NC_004305(14)	capsid,terminase,integrase
	2	51Kb	incomplete	58	24108-75152	0.4348	-	integrase,head,lysin
	3	53.1Kb	intact	50	12-53173	0.4544	PHAGE_Lactob_iLp1308_NC_028911(9)	transposase,lysin,tail,head,portal,terminase,integrase
FHNXY33L3	1	36.2Kb	intact	61	3533-39831	0.4093	PHAGE_Lactob_phig1e_NC_004305(12)	tail,capsid,terminase,integrase,head
FHNXY36L2	1	12.8Kb	incomplete	28	7-12832	0.3811	-	integrase,head
FHNXY38L2	1	13.2Kb	questionable	36	82321-95577	0.365	-	capsid,head
	2	17.4Kb	incomplete	27	334-17794	0.4374	-	head,integrase
	3	15.3Kb	incomplete	18	141-15497	0.4696	-	lysin,head
FHNXY42L4	1	42.9Kb	intact	59	45107-88021	0.4458	PHAGE_Lactob_Sha1_NC_019489(12)	tail,head,portal,terminase,integrase
	2	13.4Kb	questionable	36	82869-96341	0.3637	-	capsid,head
FHNXY44L3	1	46.5Kb	intact	48	58385-104896	0.4576	PHAGE_Lactob_iLp1308_NC_028911(9)	integrase,terminase,portal,head,tail,lysin
	2	27.6Kb	questionable	41	68041-95719	0.4292	-	tail,capsid,terminase
	3	19.5Kb	incomplete	23	16146-35665	0.4674	-	tail,transposase,lysin,head
	4	4.1Kb	incomplete	6	108-4265	0.3783	-	integrase,head
FHNXY54L6	1	11Kb	questionable	31	9023-20028	0.3641	-	head,capsid
FHNXY55L1	1	13.2Kb	questionable	35	81847-95093	0.365	-	capsid,head
	2	18.4Kb	incomplete	31	378-18866	0.44	-	head,integrase
	3	15.3Kb	incomplete	18	141-15497	0.4696	-	lysin,head
FHNXY68L1	1	7.1Kb	incomplete	20	169930-177115	0.4033	-	tail,lysin,head,integrase
	2	31.2Kb	intact	25	5477-36699	0.4538	PHAGE_Lactob_Sha1_NC_019489(11)	integrase,terminase,portal,head,tail
	3	10.9Kb	questionable	31	292-11235	0.3629	-	capsid,head
FJXPY8L1	1	58.8Kb	intact	45	77959-136848	0.4506	PHAGE_Lactob_iLp1308_NC_028911(9)	integrase,terminase,portal,head,tail,lysin
	2	8Kb	questionable	19	8556-16616	0.3698	-	head,capsid
	3	15.5Kb	incomplete	30	1385-16903	0.4248	-	integrase,head
FJXPY9L1	1	42.8Kb	intact	46	13651-56541	0.4583	PHAGE_Lactob_iLp1308_NC_028911(9)	lysin,tail,head,portal,terminase,integrase
	2	17.7Kb	incomplete	37	390-18154	0.4155	-	capsid,head,integrase
	3	8Kb	questionable	19	8554-16582	0.3693	-	head,capsid
	4	15Kb	incomplete	16	33-15046	0.4668	-	lysin,head
FJXPY22L2	1	38.1Kb	intact	58	8085-46235	0.4124	PHAGE_Lactob_phig1e_NC_004305(12)	head,integrase,terminase,capsid,tail
FJXPY23L1	1	29.6Kb	questionable	43	3533-33140	0.4119	-	tail,capsid,terminase,integrase
FQHXN51L6	1	7.7Kb	incomplete	15	55-7840	0.4132	-	integrase,head
FQHXN53L1	1	41.3Kb	intact	38	1-41394	0.4397	PHAGE_Lactob_Sha1_NC_019489(11)	integrase,terminase,portal,head,tail,lysin
FQHXN59L1	1	52.2Kb	intact	47	53592-105797	0.4544	PHAGE_Lactob_iLp1308_NC_028911(9)	integrase,terminase,portal,head,tail,lysin
	2	4.1Kb	incomplete	14	84520-88699	0.3794	-	tail,transposase
	3	45.1Kb	questionable	52	41501-86613	0.4164	-	integrase,terminase,capsid,head
	4	20.5Kb	incomplete	24	268-20834	0.4146	-	head,integrase
	5	17.5Kb	intact	25	385-17938	0.4686	PHAGE_Lactob_Sha1_NC_019489(11)	tail,head,portal,terminase
	6	15.4Kb	intact	17	198-15598	0.4034	PHAGE_Lactob_phig1e_NC_004305(13)	terminase,capsid
	7	12.6Kb	incomplete	24	117-12781	0.3918	-	integrase
FSCPS79	1	7.9Kb	questionable	19	8556-16550	0.3689	-	head,capsid
FXJCJ31L1	1	48.3Kb	incomplete	60	24099-72416	0.4277	-	integrase,head,lysin
	2	31.4Kb	intact	48	4161-35583	0.4199	PHAGE_Lactob_phig1e_NC_004305(14)	tail,capsid,terminase,integrase
FXJKS20L3	1	32.1Kb	intact	49	172705-204846	0.4345	PHAGE_Lactoc_63301_NC_031017(13)	head,tail,lysin
	2	47.4Kb	intact	49	63112-110548	0.4514	PHAGE_Lactob_iLp1308_NC_028911(9)	transposase,integrase,terminase,portal,head,tail,lysin
	3	23.3Kb	questionable	26	19958-43354	0.4342	-	integrase,recombinase,head,capsid,portal
	4	12.4Kb	incomplete	15	864-13272	0.4504	-	capsid,terminase,integrase
FXJSW14L5	1	31.4Kb	intact	45	5031-36432	0.4198	PHAGE_Lactob_phig1e_NC_004305(14)	tail,capsid,terminase,integrase
	2	18.6Kb	incomplete	22	348-19020	0.4673	-	lysin,head
	3	11.7Kb	incomplete	16	20990-32724	0.4069	-	integrase
	4	24.8Kb	intact	26	424-25253	0.4613	PHAGE_Lactob_PLE3_NC_031125(8)	lysin,tail,head,portal,terminase,integrase
FXJSW17L1	1	38.1Kb	intact	47	81482-119677	0.4236	PHAGE_Lactob_phig1e_NC_004305(14)	capsid,terminase,integrase
	2	53.1Kb	intact	50	12-53137	0.4544	PHAGE_Lactob_iLp1308_NC_028911(9)	transposase,lysin,tail,head,portal,terminase,integrase
FXJSW19L1	1	20Kb	intact	23	5031-25045	0.4155	PHAGE_Lactob_phig1e_NC_004305(13)	tail,capsid,terminase
FXJSW22L1	1	60.3Kb	intact	60	6053-66403	0.4342	PHAGE_Lactob_phig1e_NC_004305(14)	integrase,terminase,capsid,tail,lysin
FXJWS23L1	1	31.3Kb	intact	46	187-31583	0.4233	PHAGE_Lactob_phig1e_NC_004305(13)	terminase,capsid,tail,lysin
	2	14.4Kb	incomplete	21	16915-31410	0.4156	-	integrase,lysis
FXJWS27L3	1	36.1Kb	intact	58	818-36994	0.4211	PHAGE_Lactob_phig1e_NC_004305(14)	lysin,tail,capsid,terminase,integrase
	2	32.1Kb	incomplete	45	141-32298	0.4402	-	integrase,head,lysin
	3	24.8Kb	intact	26	424-25264	0.4613	PHAGE_Lactob_PLE3_NC_031125(8)	lysin,tail,head,portal,terminase,integrase
FXJWS43L1	1	19.5Kb	incomplete	25	1248-20750	0.4434	-	terminase,integrase
	2	17.8Kb	incomplete	24	3174-21030	0.4358	-	integrase
	3	32.2Kb	incomplete	42	821-33037	0.4398	-	head,tail,integrase
	4	21.5Kb	incomplete	24	91-21684	0.4643	-	portal,head,tail,lysin
FXJWS49L1	1	31.3Kb	questionable	27	51-31352	0.4442	-	integrase,terminase,portal,head
	2	32.3Kb	incomplete	42	187-32530	0.4419	-	integrase,head,lysin
	3	9Kb	incomplete	22	41-9120	0.4445	-	NA
	4	9.2Kb	incomplete	22	470-9736	0.4325	-	NA
FYNLJ19L1	1	40.1Kb	intact	55	61-40226	0.4499	PHAGE_Lactob_iLp1308_NC_028911(9)	lysin,tail,head,portal,terminase,integrase
	2	33.7Kb	intact	49	73-33826	0.4214	PHAGE_Lactob_phig1e_NC_004305(13)	integrase,terminase,capsid,tail,lysin
FYNLJ31L4	1	7.6Kb	incomplete	10	29881-37543	0.4057	-	NA
	2	10.8Kb	incomplete	7	2231-13060	0.446	-	NA
FYNLJ94L3	1	17.3Kb	incomplete	27	593-17916	0.4569	-	integrase,tail
	2	15.8Kb	incomplete	27	94-15970	0.4182	-	NA
FYNLJ99L1	1	22.6Kb	incomplete	30	3-22670	0.452	-	lysin,integrase,tail
	2	15.8Kb	incomplete	27	92-15968	0.4183	-	NA
FYNLJ111L2	1	11.8Kb	incomplete	11	5641-17464	0.4419	-	lysis,recombinase
	2	13.1Kb	incomplete	16	17536-30688	0.4539	-	tail,head,capsid,portal,terminase
ICIS540	1	31.5Kb	intact	41	1-31543	0.4551	PHAGE_Lactob_LfeSau_NC_029068(13)	tail,head,portal,terminase,integrase
M1DZ01L1	1	22.7Kb	incomplete	35	800-23565	0.3998	-	integrase
	2	17.3Kb	intact	23	714-18107	0.4707	PHAGE_Lactob_Sha1_NC_019489(11)	terminase,portal,head,tail
	3	16.5Kb	intact	19	211-16775	0.4029	PHAGE_Lactob_phig1e_NC_004305(12)	terminase,capsid,tail
	4	10.7Kb	incomplete	22	698-11415	0.4227	-	integrase
M1DZ02L1	1	37.7Kb	questionable	55	599-38365	0.4401	-	integrase,head,lysin,transposase,tail
M1DZ03L1	2	37.7Kb	questionable	55	601-38367	0.4401	-	integrase,head,lysin,transposase,tail
M1DZ04L3	1	16.4Kb	incomplete	29	562-16993	0.4072	-	head,integrase
	2	23.3Kb	questionable	24	7-23342	0.4632	-	integrase,terminase,portal,head,tail,lysin
M1DZ05L3	1	23.3Kb	questionable	24	7-23394	0.4632	-	integrase,terminase,portal,head,tail,lysin
	2	12.1Kb	incomplete	24	654-12785	0.4068	-	head,integrase
M1DZ06L1	1	16.5Kb	intact	22	716-17291	0.4697	PHAGE_Lactob_Sha1_NC_019489(11)	terminase,portal,head,tail
	2	15.6Kb	intact	18	213-15865	0.3986	PHAGE_Lactob_phig1e_NC_004305(12)	terminase,capsid
	3	11.6Kb	incomplete	21	700-12368	0.4216	-	integrase,lysin
M1DZ07L2	1	14.2Kb	incomplete	27	184-14392	0.409	-	integrase
	2	11.8Kb	incomplete	23	117-11971	0.4226	-	integrase,tail
M1DZ09L5	1	14.3Kb	questionable	15	53684-68014	0.4073	-	integrase,transposase
	2	9.4Kb	incomplete	10	25293-34770	0.4362	-	NA
	3	13.7Kb	incomplete	11	24531-38328	0.4172	-	integrase
	4	6.1Kb	incomplete	13	25268-31425	0.3862	-	NA
	5	10.4Kb	incomplete	8	293-10774	0.4454	-	NA
M2CF07L3	1	47Kb	incomplete	41	23665-70718	0.4396	-	integrase,head
	2	3.6Kb	incomplete	12	14433-18083	0.3766	-	tail,transposase
M2CF08L1	1	27.7Kb	questionable	36	7916-35637	0.4574	-	lysin,tail,head,portal,terminase
M124R01L32	1	36.1Kb	intact	52	14473-50658	0.4488	PHAGE_Lactoc_63301_NC_031017(12)	head,tail,transposase,lysin,integrase
	2	11.7Kb	incomplete	22	84-11804	0.3916	-	integrase
ATCC25644	1	69.6Kb	intact	46	505024-574628	0.4302	PHAGE_Lactob_LfeSau_NC_029068(9)	lysin,tail,head,capsid,portal,terminase,integrase
	2	7.2Kb	incomplete	24	757749-765042	0.4025	-	head,tail,lysin
	3	32.9Kb	incomplete	48	10159-43132	0.4478	-	integrase,head,lysin
ATCC27782	1	36.9Kb	intact	70	764309-801274	0.4293	PHAGE_Lactoc_50101_NC_031040(12)	transposase,integrase,head,lysin,tail
S23	1	9.4Kb	incomplete	10	8392-17875	0.436	-	NA
	2	4Kb	incomplete	9	220-4227	0.3498	-	transposase
DPC6830	1	43.4Kb	intact	56	19531-62953	0.4417	PHAGE_Lactob_iLp1308_NC_028911(10)	lysin,tail,head,portal,terminase,integrase
DPC6832	1	9.5Kb	incomplete	11	2701-12250	0.3973	-	integrase
	2	7.5Kb	incomplete	8	49450-56988	0.4023	-	NA
	3	10.4Kb	incomplete	8	34892-45388	0.4435	-	NA
	4	7.9Kb	incomplete	7	197-8121	0.4295	-	integrase
DSM20403	1	41.3Kb	intact	65	366-41699	0.4295	PHAGE_Lactob_Sha1_NC_019489(11)	tail,head,portal,terminase,integrase
SPM0211	1	6Kb	questionable	12	189591-195619	0.441	-	portal,transposase,plate
	2	41.8Kb	intact	53	332810-374626	0.4182	PHAGE_Lactob_phig1e_NC_004305(12)	tail,capsid,terminase,integrase
	3	10Kb	incomplete	10	135298-145380	0.4008	-	transposase,capsid
	4	5.8Kb	incomplete	22	210-6045	0.3946	-	transposase,tail
bz0080	1	19.6Kb	incomplete	24	114119-133721	0.4623	-	lysin,head
	2	5.1Kb	incomplete	21	28369-33479	0.3913	-	tail,transposase
	3	18.4Kb	incomplete	26	207-18679	0.4264	-	integrase
TF10_9AT	1	5.9Kb	incomplete	23	1213-7130	0.3736	-	transposase
	2	51.7Kb	intact	71	72494-124242	0.4133	PHAGE_Lactob_phig1e_NC_004305(12)	lysin,tail,capsid,terminase,integrase,head
